# Supplementary material for: Pharmacological Chaperones Attenuate the Development of Opioid Tolerance
Source: Int J Mol Sci. 2020 Oct 13;21(20):7536. doi: 10.3390/ijms21207536 (PMC7593907; doi:10.3390/ijms21207536)
Supplement: Supplementary file 1 [file ijms-21-07536-s001.zip]

Archive with 14 entries (13 files):
- Supplementary File/
- __MACOSX/._Supplementary File
- Supplementary File/S2data.xlsx
- __MACOSX/Supplementary File/._S2data.xlsx
- Supplementary File/S3data.xlsx
- __MACOSX/Supplementary File/._S3data.xlsx
- Supplementary File/.DS_Store
- __MACOSX/Supplementary File/._.DS_Store
- Supplementary File/S4data.xlsx
- __MACOSX/Supplementary File/._S4data.xlsx
- Supplementary File/S1data.xlsx
- __MACOSX/Supplementary File/._S1data.xlsx
- Supplementary File/revised S5data.tif
- __MACOSX/Supplementary File/._revised S5data.tif
