# Supplementary material for: Pharmacological Chaperones Attenuate the Development of Opioid Tolerance
Source: Int J Mol Sci. 2020 Oct 13;21(20):7536. doi: 10.3390/ijms21207536 (PMC7593907; doi:10.3390/ijms21207536)
Supplement: Supplementary file 1 [file ijms-21-07536-s001.zip › Supplementary File/S2data.xlsx]

## Sheet: Sheet1
Figure 4, hot plate test (HPT) data
	S1	S2	S3	S4	S5	P1	P2	P3	P4	P5
Day5
0 min	26	19	15	16	20	13	12	18	20	19
15 min	20	20	23	19	25	21	20	22	21	33
30 min	11	12	22	16	38	20	18	12	30	33
45 min	10	25	36	17	29	24	11	32	19	22
60 min	20	28	17	12	32	25	19	17	27	25
%MPE	0	21.9512	46.6667	6.81818	45	25.5319	16.6667	33.3333	25	34.1463
Day7
0 min	13	12	11	13	19	12	3	15	10	10
15 min	7	19	19	22	8	11	14	20	24	15
30 min	14	26	49	33	9	15	35	38	60	21
45 min	13	20	14	32	12	19	23	47	24	12
60 min	16	18	39	20	8	36	17	25	19	54
%MPE	6.38298	29.1667	77.551	42.5532	0	50	56.1404	71.1111	100	88
