# Supplementary material for: Pharmacological Chaperones Attenuate the Development of Opioid Tolerance
Source: Int J Mol Sci. 2020 Oct 13;21(20):7536. doi: 10.3390/ijms21207536 (PMC7593907; doi:10.3390/ijms21207536)
Supplement: Supplementary file 1 [file ijms-21-07536-s001.zip › Supplementary File/S3data.xlsx]

## Sheet: S3data.txt
	Cell	Area	Mean	Integrated Density (ID)	ID-BG
NS+NS Day5	1	0.026	24.708	0.652	0.445
	2	0.026	23.324	0.615	0.408
	3	0.026	28.044	0.74	0.533
	4	0.026	23.201	0.612	0.405
	5	0.026	26.219	0.692	0.485
	6	0.026	27.104	0.715	0.508
	7	0.026	28.206	0.744	0.537
	8	0.026	27.744	0.732	0.525
	9	0.026	27.187	0.717	0.51
	10	0.026	14.57	0.384	0.177
M+NS Day 5	11	0.026	44.877	1.184	0.977
	12	0.026	34.153	0.901	0.694
	13	0.026	38.505	1.016	0.809
	14	0.026	32.724	0.864	0.657
	15	0.026	41.174	1.087	0.88
	16	0.026	51.77	1.366	1.159
	17	0.026	45.06	1.189	0.982
	18	0.026	41.247	1.088	0.881
	19	0.026	37.152	0.98	0.773
	20	0.026	45.486	1.2	0.993
M+NS Day 1	21	0.026	24.739	0.653	0.446
	22	0.026	13.32	0.351	0.144
	23	0.026	19.739	0.521	0.314
	24	0.026	20.442	0.539	0.332
	25	0.026	25.064	0.661	0.454
	26	0.026	20.532	0.542	0.335
	27	0.026	28.079	0.741	0.534
	28	0.026	22.589	0.596	0.389
	29	0.026	24.147	0.637	0.43
	30	0.026	23.663	0.624	0.417
M+PBA Day5	31	0.026	21.139	0.558	0.351
	32	0.026	21.44	0.566	0.359
	33	0.026	17.519	0.462	0.255
	34	0.026	21.33	0.563	0.356
	35	0.026	22.162	0.585	0.378
	36	0.026	23.303	0.615	0.408
	37	0.026	15.926	0.42	0.213
	38	0.026	18.842	0.497	0.29
	39	0.026	21.88	0.577	0.37
	40	0.026	25.991	0.686	0.479
background(BG)	41	0.026	7.831	0.207	0
