# Supplementary material for: Pharmacological Chaperones Attenuate the Development of Opioid Tolerance
Source: Int J Mol Sci. 2020 Oct 13;21(20):7536. doi: 10.3390/ijms21207536 (PMC7593907; doi:10.3390/ijms21207536)
Supplement: Supplementary file 1 [file ijms-21-07536-s001.zip › Supplementary File/S4data.xlsx]

## Sheet: Results208desity
GSK3bPS	exp. No-Lane	Integrated Density	IntDen-BG		PS/TUB	relative PS/TUB
1	1-1	25.578	12.274		1.11683	2.01089
2	1-2	20.533	7.229		0.555393	1
3	1-3	23.814	10.51		0.737027	1.32704
4	1-4	27.962	14.658		1.06526	1.91803
5	1-5	26.976	13.672		1.13715	2.04747
6	1-6	26.579	13.275		1.19746	2.15605
7	1-Back Ground	13.304	0		#DIV/0!
8	2-1	26.476	9.514		0.916659	2.86203
9	2-2	21.584	4.622		0.320283	1
10	2-3	26.482	9.52		0.554294	1.73064
11	2-4	28.742	11.78		0.713075	2.22639
12	2-5	25.539	8.577		0.570014	1.77972
13	2-6	26.19	9.228		0.691806	2.15999
14	2-BG	16.962			#DIV/0!
15	3-1	23.872	8.417		0.634862	1.6772
16	3-2	21.254	5.799		0.378525	1
17	3-3	21.489	6.034		0.371872	0.982425
18	3-4	27.062	11.607		0.764826	2.02054
19	3-5	26.867	11.412		0.729948	1.9284
20	3-6	27.891	12.436		0.723402	1.91111
21	3-BG	15.455	0		#DIV/0!
TUBLIN
22	1-1	26.958	10.99
23	1-2	28.984	13.016
24	1-3	30.228	14.26
25	1-4	29.728	13.76
26	1-5	27.991	12.023
27	1-6	27.054	11.086
28	1-Back Ground	15.968	0
29	2-1	22.746	10.379
30	2-2	26.798	14.431
31	2-3	29.542	17.175
32	2-4	28.887	16.52
33	2-5	27.414	15.047
34	2-6	25.706	13.339
35	2-BG	12.367	0
36	3-1	25.612	13.258
37	3-2	27.674	15.32
38	3-3	28.58	16.226
39	3-4	27.53	15.176
40	3-5	27.988	15.634
41	3-6	29.545	17.191
42	3-BG	12.354	0
