# Supplementary material for: Pharmacological Chaperones Attenuate the Development of Opioid Tolerance
Source: Int J Mol Sci. 2020 Oct 13;21(20):7536. doi: 10.3390/ijms21207536 (PMC7593907; doi:10.3390/ijms21207536)
Supplement: Supplementary file 1 [file ijms-21-07536-s001.zip › Supplementary File/S1data.xlsx]

## Sheet: NS+NS
NS+NS
ＰＯＳＴ day5	no95	no96	no132	no133	no137
0-1	7.37	23.91	9.01	13.06	14.16
0-2	8.02	23.47	11.38	14.18	30.61
0-3	6.95	27.16	12.23	16.23	39.96
0	7.44667	24.8467	10.8733	14.49	28.2433
5	6.8	20.75	14.23	16.96	12.2
15	6.68	30	11.63	21.23	35.17
30	4.43	20.74	19.62	28.12	34.63
45	7.62	26.36	8.81	19.61	42.07
60	8.75	16.05	12.2	17.11	29.44
MAX	8.75	30	19.62	28.12	42.07
%MPE	2.48002	14.6596	17.8043	29.9495	43.5394
ＰＲＥ day1
0-1	15.01	17.88	20.79	13.44	16.97
0-2	16.35	10.25	13.3	11.26	13.66
0-3	19.18	13.93	9.26	9	16.66
0	16.8467	14.02	14.45	11.2333	15.7633
5	7.8	20.7	14.52	12.68	14.79
15	13.12	21.29	21.41	12.22	25.83
30	5.97	8.95	15.03	10.43	21.2
45	12.41	21.49	19.47	18.25	15.58
60	9.34	30.64	35.9	10.94	13.87
MAX	19.18	30.64	35.9	18.25	25.83
%MPE	5.40708	36.1462	47.0911	14.3882	22.7564

## Sheet: M+NS
M+NS
ＰＯＳＴ day5	no38	no84	no94	no97	no99
0	23.53	9.24	10.44	14.62	15.89
5	11.18	13.33	13.92	24.04	13.28
15	22.88	22.17	14.47	20.19	25.52
30	37.08	30.5	17.95	17.09	20.63
45	33.22	20.61	9.69	32	26.66
60	17.93	10.85	11.96	16.21	15.15
MAX	37.08	22.17	17.95	32	26.66
%MPE	37.1538	25.4728	15.1533	38.2988	24.4162
ＰＲＥ day1
0	12.2033	14.5667	14.77	12.9233	15.1
5	32.04	24.46	29.65	18.66	21.36
15	60	60	60	35.29	56.83
30	60	60	60	60	60
45	60	60	60	60	60
60	60	60	60	60	60
MAX	60	60	60	60	60
%MPE	100	100	100	100	100

## Sheet: M+PBA0.25
M+PBA0.25
ＰＯＳＴ day5	no115	no116	no118	no120	no121
0	34.4367	26.4267	15.39	13.1833	10.0833
5	16.01	22.51	13.95	25.72	14.08
15	14.67	31.93	16.6	31.77	24.98
30	14.66	27.27	36.77	44.78	34.31
45	22.62	39.63	35.28	60	54.01
60	37.55	38.3	28.32	60	45.07
MAX	37.55	39.63	36.77	60	54.01
%MPE	12.1789	39.3268	47.9265	100	88
ＰＲＥ day1
0	20.6067	12.14	12.32	15.34	9.99667
5	30.88	25.62	17.37	22.01	33.78
15	60	21.97	60	60	60
30	60	60	60	60	60
45	60	60	60	60	60
60	60	60	60	60	60
MAX	60	60	60	60	60
%MPE	100	100	100	100	100

## Sheet: M+PBA0.5
M+PBA0.5
ＰＯＳＴ day5	no110	no111	no122	no123	no124
0	14.3733	20.55	11.69	8.78333	20.3067
5	9.49	30.77	12.4	32.54	26.61
15	28.37	36.5	33.54	26.37	28.63
30	23.22	60	43.67	58.22	60
45	60	30.24	36.65	20.42	60
60	57.77	60	41.87	60	60
MAX	60	60	43.67	60	60
%MPE	100	100	66.1975	100	100
ＰＲＥ day1
0	14.6533	20.2667	37.37	20.51	37.37
5	23.15	20.22	60	60	46.13
15	41.7	60	60	60	60
30	60	60	60	60	60
45	60	60	60	60	60
60	60	60	60	60	60
MAX	60	60	60	60	60
%MPE	100	100	100	100	100

## Sheet: M+PBA1.0
M+PBA1.0
ＰＯＳＴ day5	no107	no112	no113	no126	no130
0	15.16	26.7367	13.44	23.4633	12.3167
5	29.06	60	12.49	23.11	12.4
15	28.67	60	23.51	26.08	38.242
30	46.34	60	26.26	60	60
45	58.99	60	28.89	60	60
60	48.88	60	27.99	60	60
MAX	58.99	60	28.89	60	60
%MPE	97.7475	100	33.183	100	100
ＰＲＥ day1
0	11.2333	14.2667	9.89667	14.0767	13.4933
5	14.82	60	24.45	25.13	38.28
15	60	60	43.31	60	60
30	60	60	60	60	60
45	60	60	60	60	60
60	60	60	60	60	60
MAX	60	60	60	60	60
%MPE	100	100	100	100	100

## Sheet: NS+PBA1.0
NS+PBA
ＰＯＳＴ	no128	no129	no131	no138	no156
0	20.83	17.4867	12.88	16.0567	16.7567
5	11.66	10.78	11.86	17.97	15.69
15	8.91	12.57	14.61	9.01	15.81
30	17.9	26.82	23.78	13.86	15.52
45	30.11	20.3	20.34	15.7	18.58
60	33.63	31.32	16	14.15	27.61
MAX	33.63	31.32	23.78	17.97	27.61
%MPE	32.6781	32.5388	23.1324	4.35409	25.0983
ＰＲＥ
0	15.9767	12.6367	10.9033	18.4733	16.6267
5	20.44	15.53	11.48	19.33	5.74
15	17.66	10.39	21.1	10.09	13.62
30	18.49	19.27	14.45	16.82	22.41
45	11.02	17.93	13.21	16.43	19.73
60	14.95	22.43	22.06	15.66	17.13
MAX	20.44	22.43	22.06	19.33	22.41
%MPE	10.1386	20.677	22.7239	2.06293	13.3338

## Sheet: M+TUDCA0.25
M+TUDCA0.25
POST day5	no140	no141	no142	no143	no144
0	14.0267	14.4767	11.7833	16.7667	17.1133
5	21.07	14.65	23.74	9.95	8.65
15	16.28	25.19	35.46	22.73	11
30	19.2	21.54	28.54	33.67	21.42
45	27.46	29.11	24.69	60	28
60	26.49	23.81	30.64	60	35.39
MAX	27.46	29.11	35.46	60	42.91
%MPE	29.2198	32.1447	49.1047	100	60.1508
ＰＲＥ day1
0	12.32	15.82	14.44	14.1333	13.8967
5	10.83	10.36	18.7	20.68	11.21
15	41.94	39.55	60	48.93	60
30	33.25	60	60	60	60
45	60	60	60	60	60
60	40.75	60	60	60	60
MAX	60	60	60	60	60
%MPE	100	100	100	100	100

## Sheet: M+TUDCA0.5
M+TUDCA0.5
POST day5	no81	no82	no135	no136	no145
0	12.1	21.21	20.0667	18.7267	14.0767
5	14.26	13.23	40.06	7.47	20.67
15	28.54	24.44	41.75	43.73	24.47
30	45.91	45.2	60	60	28.46
45	36.28	20.54	35.32	55.82	42.91
60	29.41	18.91	60	60	29.95
MAX	45.91	45.2	60	60	42.91
%MPE	70.5846	61.8458	100	100	62.7858
ＰＲＥ day1
0	14.4967	20.26	24.24	11.0867	14.4967
5	43.11	16.72	36.41	27.07	20.73
15	60	60	60	60	58.2
30	60	60	60	60	60
45	60	60	60	60	60
60	60	60	60	60	60
MAX	60	60	60	60	60
%MPE	100	100	100	100	100

## Sheet: M+TUDCA1.0
M+TUDCA1.0
POST day5	no75	no76	no77	no93	no104
0	10.46	19.34	14.01	11.22	23.9333
5	10.98	23.72	9.88	17.52	23.92
15	30.02	29.02	25.58	23.96	50.06
30	45.67	31.19	43.46	26.88	60
45	45.09	39.83	40.84	30.62	60
60	35.56	43.2	34.32	24.77	60
MAX	45.67	39.83	43.46	30.62	60
%MPE	71.0739	50.3935	64.0357	39.7704	100
ＰＲＥ day1
0	11.1767	14.0833	13.2633	21.6533	13.5167
5	17.25	28.36	18.63	17.87	17.95
15	60	60	60	60	60
30	60	60	60	60	60
45	60	60	60	60	60
60	60	60	60	60	60
MAX	60	60	60	60	60
%MPE	100	100	100	100	100

## Sheet: NS+TUDCA1.0
NS + TUDCA
POST day5	no147	no148	no150	no157	no158
0	16.8333	34.2033	15.3367	12.6333	11.4333
5	14.1	7.99	11.54	10.75	14.53
15	12.17	11.68	9.26	11.94	3.68
30	11.3	26.01	22.09	8.95	6.1
45	11.64	29.29	15.05	7.66	9.67
60	14.91	33.42	16.56	9.91	9.45
MAX	16.8333	34.2033	22.09	12.6333	14.53
%MPE	0	0	15.1205	0	6.37612
ＰＲＥ day1
0	15.82	14.44	13.8967	10.87	10.9467
5	12.68	10.95	6.19	8.41	14.26
15	18.43	16.29	9.42	13.4	12.29
30	11.24	19.69	12.38	15.44	16.62
45	11.34	25.84	28.47	10.95	13.87
60	14.43	16.76	17.24	7.28	13.61
MAX	15.82	25.84	28.47	15.44	16.62
%MPE	0	25.0219	31.6102	9.30185	11.5656
